# Supplementary material for: Natural Protein Intake in Children with Phenylketonuria: Prescription vs. Actual Intakes
Source: Nutrients. 2023 Nov 23;15(23):4903. doi: 10.3390/nu15234903 (PMC10708375; doi:10.3390/nu15234903)
Supplement: Supplementary file 1 [file nutrients-15-04903-s001.zip]

Archive with 1 entries (1 files):
- nutrients-2712115-supplementary.pdf
